# Supplementary material for: Multiscale mathematical model-informed reinforcement learning optimizes combination treatment scheduling in glioblastoma evolution
Source: Sci Adv. 2025 Aug 8;11(32):eadv3316. doi: 10.1126/sciadv.adv3316 (PMC13155510; doi:10.1126/sciadv.adv3316)
Supplement: Supplementary file 2 — Movies S1 to S6 [file sciadv.adv3316_movies_s1_to_s6.zip]

Archive with 6 entries (6 files):
- adv3316_movie_s1.mp4
- adv3316_movie_s2.mp4
- adv3316_movie_s3.mp4
- adv3316_movie_s4.mp4
- adv3316_movie_s5.mp4
- adv3316_movie_s6.mp4
